# Supplementary material for: Development of an Operational Protocol for Animal Hoarding: A Conceptual Proposal Based on Multidisciplinary Field Experience
Source: Animals (Basel). 2025 Nov 6;15(21):3222. doi: 10.3390/ani15213222 (PMC12610984; doi:10.3390/ani15213222)
Supplement: Supplementary file 1 [file animals-15-03222-s001.zip]

Archive with 6 entries (6 files):
- S1-PRELIMINARY OBSERVATIONAL FORM POF.pdf
- S2-STRUCTURED CLINICAL-RELATIONAL INTERVIEW FOR CASES OF ANIMAL HOARDING (ICRAH).pdf
- S3-VETERINARY HEALTH FORM FOR ANIMALS IN HOARDINGCONTEXTS  VHR -AH.pdf
- S4-simulated case - POF.pdf
- S5- simulated case - ICRAH.pdf
- S6-simulated case VHR.pdf
